# Supplementary material for: High-drug-loading capacity of redox-activated biodegradable nanoplatform for active targeted delivery of chemotherapeutic drugs
Source: Regen Biomater. 2020 Jul 6;7(4):359–69. doi: 10.1093/rb/rbaa027 (PMC7414993; doi:10.1093/rb/rbaa027)
Supplement: rbaa027_Supplementary_Data [file rbaa027_supplementary_data.zip]

Archive with 3 entries (2 files):
- rbaa027-Suppl_Data/
- rbaa027-Suppl_Data/Point-by-Point Response Reviewer Comments.docx
- rbaa027-Suppl_Data/Revised Supporting Information.docx
